# Supplementary material for: Prognostic Value of Red Blood Cell Distribution Width in Predicting Acute Kidney Injury After Cardiac Surgery: A Retrospective Cohort Study
Source: J Clin Med. 2026 Mar 21;15(6):2403. doi: 10.3390/jcm15062403 (PMC13027086; doi:10.3390/jcm15062403)
Supplement: Supplementary file 1 [file jcm-15-02403-s001.zip]

Archive with 1 entries (1 files):
- jcm-4148559-supplementary.pdf
